# Supplementary material for: Influence of Prior Imaging Information on Diagnostic Accuracy for Focal Skeletal Processes—A Retrospective Analysis of the Consistency between Biopsy-Verified Imaging Diagnoses
Source: Diagnostics (Basel). 2022 Jul 17;12(7):1735. doi: 10.3390/diagnostics12071735 (PMC9319824; doi:10.3390/diagnostics12071735)
Supplement: Supplementary file 1 [file diagnostics-12-01735-s001.zip]

Archive with 1 entries (1 files):
- diagnostics-1740349-supplementary.pdf
